# Supplementary material for: Effects of stumping on fine root architecture, growth, and physiology of Hippophae rhamnoides
Source: PeerJ. 2023 Mar 9;11:e14978. doi: 10.7717/peerj.14978 (PMC10008310; doi:10.7717/peerj.14978)
Supplement: Supplemental Information 1 [file peerj-11-14978-s001.zip]

Archive with 4 entries (4 files):
- Date about figure 2.xlsx
- Date about figure 3.xlsx
- Date about figure 4 to 6.xlsx
- Date about figure 1.xlsx
