# Supplementary material for: Effects of stumping on fine root architecture, growth, and physiology of Hippophae rhamnoides
Source: PeerJ. 2023 Mar 9;11:e14978. doi: 10.7717/peerj.14978 (PMC10008310; doi:10.7717/peerj.14978)
Supplement: Supplemental Information 1 [file peerj-11-14978-s001.zip › Date about figure 2.xlsx]

## Sheet: Sheet1
0-10cm				10-20cm				20-30cm				30-40cm				40-50cm
TRL(cm)	C	7000.43		TRL(cm)	C	8539.85		TRL(cm)	C	4495.27		TRL(cm)	C	3367.16		TRL(cm)	C	2187.84
TRL(cm)	CK	3887.48		TRL(cm)	CK	4905.72		TRL(cm)	CK	2401.52		TRL(cm)	CK	1526.64		TRL(cm)	CK	779.96
TRN	C	1414.22		TRN	C	1836.52		TRN	C	859.51		TRN	C	636.51		TRN	C	412.02
TRN	CK	772.86		TRN	CK	1092.59		TRN	CK	463.6		TRN	CK	291.34		TRN	CK	147.44
RAD(cm²·m⁻³)	C	842.43		RAD(cm²·m⁻³)	C	1031.54		RAD(cm²·m⁻³)	C	602.87		RAD(cm²·m⁻³)	C	451.58		RAD(cm²·m⁻³)	C	296.95
RAD(cm²·m⁻³)	CK	461.32		RAD(cm²·m⁻³)	CK	581.94		RAD(cm²·m⁻³)	CK	320.72		RAD(cm²·m⁻³)	CK	207.95		RAD(cm²·m⁻³)	CK	105.03
RVD(cm³·m⁻³)	C	817.38		RVD(cm³·m⁻³)	C	997.16		RVD(cm³·m⁻³)	C	533.23		RVD(cm³·m⁻³)	C	403.3		RVD(cm³·m⁻³)	C	264.26
RVD(cm³·m⁻³)	CK	455.42		RVD(cm³·m⁻³)	CK	575.99		RVD(cm³·m⁻³)	CK	284.83		RVD(cm³·m⁻³)	CK	181.8		RVD(cm³·m⁻³)	CK	92.85
TRPV(cm²)	C	350.62		TRPV(cm²)	C	421.7		TRPV(cm²)	C	241.27		TRPV(cm²)	C	178.34		TRPV(cm²)	C	111.54
TRPV(cm²)	CK	166.58		TRPV(cm²)	CK	211.97		TRPV(cm²)	CK	117.83		TRPV(cm²)	CK	71.84		TRPV(cm²)	CK	34.63
TRSA(cm²)	C	264.53		TRSA(cm²)	C	323.9		TRSA(cm²)	C	189.3		TRSA(cm²)	C	141.8		TRSA(cm²)	C	93.24
TRSA(cm²)	CK	144.85		TRSA(cm²)	CK	182.73		TRSA(cm²)	CK	100.71		TRSA(cm²)	CK	65.3		TRSA(cm²)	CK	32.98
TRV(cm³)	C	256.66		TRV(cm³)	C	313.11		TRV(cm³)	C	167.44		TRV(cm³)	C	126.64		TRV(cm³)	C	82.98
TRV(cm³)	CK	143		TRV(cm³)	CK	180.86		TRV(cm³)	CK	89.44		TRV(cm³)	CK	57.09		TRV(cm³)	CK	29.15
RLD(m·m⁻³)	C	222.94		RLD(m·m⁻³)	C	271.97		RLD(m·m⁻³)	C	143.16		RLD(m·m⁻³)	C	107.23		RLD(m·m⁻³)	C	69.68
RLD(m·m⁻³)	CK	123.81		RLD(m·m⁻³)	CK	156.23		RLD(m·m⁻³)	CK	76.48		RLD(m·m⁻³)	CK	48.62		RLD(m·m⁻³)	CK	24.84
TRDW(g)	C	51.55		TRDW(g)	C	56.72		TRDW(g)	C	39.91		TRDW(g)	C	32.76		TRDW(g)	C	26.27
TRDW(g)	CK	43.43		TRDW(g)	CK	46.14		TRDW(g)	CK	35.09		TRDW(g)	CK	21.97		TRDW(g)	CK	15.76
RND(10²·m⁻³)	C	45.04		RND(10²·m⁻³)	C	58.49		RND(10²·m⁻³)	C	27.37		RND(10²·m⁻³)	C	20.27		TND(10²·m⁻³)	C	13.12
RND(10²·m⁻³)	CK	24.61		RND(10²·m⁻³)	CK	34.8		RND(10²·m⁻³)	CK	14.76		RND(10²·m⁻³)	CK	9.28		TND(10²·m⁻³)	CK	4.7
