# Supplementary material for: Effects of stumping on fine root architecture, growth, and physiology of Hippophae rhamnoides
Source: PeerJ. 2023 Mar 9;11:e14978. doi: 10.7717/peerj.14978 (PMC10008310; doi:10.7717/peerj.14978)
Supplement: Supplemental Information 1 [file peerj-11-14978-s001.zip › Date about figure 3.xlsx]

## Sheet: Sheet1
		C	CK
Pro	0-10cm	11.0866	21.5301
	10-20cm	9.43069	17.8164
	20-30cm	14.2649	26.1282
	30-40cm	17.9934	27.641
	40-50cm	19.4774	29.2356
RV	0-10cm	55.4343	32.7484
	10-20cm	60.1212	37.1618
	20-30cm	50.8877	28.9031
	30-40cm	40.6416	23.7441
	40-50cm	34.8632	20.9609
SS	0-10cm	65.3297	49.197
	10-20cm	62.6206	46.7967
	20-30cm	70.5439	51.7894
	30-40cm	74.7063	54.3935
	40-50cm	79.8924	55.796
MDA	0-10cm	3.57	8.2775
	10-20cm	3.27	7.1325
	20-30cm	4.1375	9.2975
	30-40cm	4.735	10.4525
	40-50cm	5.165	11.565
