# Supplementary material for: Effects of stumping on fine root architecture, growth, and physiology of Hippophae rhamnoides
Source: PeerJ. 2023 Mar 9;11:e14978. doi: 10.7717/peerj.14978 (PMC10008310; doi:10.7717/peerj.14978)
Supplement: Supplemental Information 1 [file peerj-11-14978-s001.zip › Date about figure 1.xlsx]

## Sheet: Sheet1
C	80-100	60-80	40-60	20-40	0-20	0-20	20-40	40-60	60-80	80-100
0-10CM	75	92	142	181	196	208	191	151	98	79
10-20CM	92	134	172	134	248	260	246	209	142	100
20-30CM	43	60	85	103	124	132	109	93	64	46
30-40CM	32	44	65	80	88	94	84	68	47	34
40-50CM	22	33	41	46	62	66	49	41	33	22
CK	80-100	60-80	40-60	20-40	0-20	0-20	20-40	40-60	60-80	80-100
0-10	24	46	73	106	125	136	113	77	49	24
44854	34	68	103	149	172	188	161	111	72	36
20-30	14	28	49	62	73	76	65	52	30	15
30-40	9	17	28	42	47	49	44	29	18	9
40-50	4	8	13	22	23	25	23	14	9	5
